# Supplementary material for: Mezcal Characterization Through Sensory and Volatile Analyses
Source: Foods. 2025 Jan 26;14(3):402. doi: 10.3390/foods14030402 (PMC11816729; doi:10.3390/foods14030402)
Supplement: Supplementary file 1 [file foods-14-00402-s001.zip]

Archive with 1 entries (1 files):
- foods-3369117-supplementary.pdf
